# Supplementary material for: Identification of six Cytospora species on Chinese chestnut in China
Source: MycoKeys. 2020 Jan 13;62:1–25. doi: 10.3897/mycokeys.62.47425 (PMC6971133; doi:10.3897/mycokeys.62.47425)
Supplement: XML Treatment for Cytospora ceratosp ermopsis [file mycokeys.62.47425-treatment1.xml]

<!DOCTYPE tp:taxon-treatment
  PUBLIC "-//TaxonX//DTD Taxonomic Treatment Publishing DTD v0 20100105//EN" "tax-treatment-NSO.dtd">
<tp:taxon-treatment xmlns:tp="http://www.plazi.org/taxpub"><tp:treatment-meta><kwd-group><label>Taxon classification</label><kwd><named-content xmlns:xlink="http://www.w3.org/1999/xlink" content-type="kingdom">Fungi</named-content></kwd><kwd><named-content xmlns:xlink="http://www.w3.org/1999/xlink" content-type="order">Diaporthales</named-content></kwd><kwd><named-content xmlns:xlink="http://www.w3.org/1999/xlink" content-type="family">Valsaceae</named-content></kwd></kwd-group><mixed-citation publication-type="journal"><person-group><name><surname>Jiang</surname><given-names>Ning</given-names></name><name><surname>Yang</surname><given-names>Qin</given-names></name><name><surname>Fan</surname><given-names>Xin-Lei</given-names></name><name><surname>Tian</surname><given-names>Cheng-Ming</given-names></name></person-group><article-title>Identification of six <italic><tp:taxon-name><tp:taxon-name-part taxon-name-part-type="genus" reg="Cytospora">Cytospora</tp:taxon-name-part></tp:taxon-name></italic> species on Chinese chestnut in China</article-title><source>MycoKeys</source><day>13</day><month>1</month><year>2020</year><volume>62</volume><fpage>1</fpage><lpage>25</lpage><pub-id pub-id-type="doi">10.3897/mycokeys.62.47425</pub-id></mixed-citation></tp:treatment-meta><tp:nomenclature><tp:taxon-name><object-id xmlns:xlink="http://www.w3.org/1999/xlink" content-type="arpha" xlink:type="simple">990B2D8E-95BC-5250-884C-64AF73BCEF11</object-id>
              <tp:taxon-name-part taxon-name-part-type="genus" reg="Cytospora">Cytospora</tp:taxon-name-part>
              <tp:taxon-name-part taxon-name-part-type="species" reg="ceratosp">ceratosp</tp:taxon-name-part>
              <tp:taxon-name-part taxon-name-part-type="subspecies" reg="ermopsis">ermopsis</tp:taxon-name-part>
            </tp:taxon-name><tp:taxon-authority>C.M. Tian &amp; X.L. Fan, Persoonia 45: 19. 2020</tp:taxon-authority><xref ref-type="fig" rid="F3">Figure 3</xref></tp:nomenclature><tp:treatment-sec sec-type="description" id="SECID0EFRFK"><title>Description.</title><p>Sexual morph: Ascostromata immersed in the bark, erumpent through the surface of bark, scattered, (350–)550–900(–1300) µm diam., with 15–40 perithecia arranged circularly or irregularly. Conceptacle absent. Ectostromatic disc black, usually surrounded by tightly ostiolar necks, circular to ovoid, (180–)240–410(–450) µm diam. Ostioles black, at the same level as the disc or slightly above, concentrated, dark brown to black, arranged circularly in a disc, (55–)60–85(–110) µm diam. Perithecia dark brown, flask-shaped to spherical, arranged circularly or irregularly, (255–)280–350(–420) µm diam. Asci clavate to elongate obovoid, 8-spored, (20.5–)27–35.5(–43) × (4–)4.5–6.5(–8) μm (x̄= 31.2 × 5.6 μm). Ascospores biseriate, elongate-allantoid, thin-walled, hyaline, aseptate, (5.8–)7.5–9.2(–11.5) × (3–)3.2–4.8(–5.5) μm (x̄ = 8.6 × 4.1 μm). Asexual morph: Pycnidial stromata ostiolated, immersed in bark, scattered, erumpent through the surface of bark, discoid to conical, with multiple locules. Conceptacle absent. Ectostromatic disc light brown to grey, circular to ovoid, (230–)280–360(–480) µm diam., with one ostiole per disc. Ostiole in the centre of the disc, dark grey to black, conspicuous, at the same level as the disc, (60–)75–110(–135) μm diam. Locule numerous, arranged circularly or elliptically with independent walls, (300–)350–600(–950) µm diam. Peridium comprising few layers of cells of textura angularis, with innermost layer brown, outer layer brown to dark brown. Conidiophores hyaline, branched or not, thin walled, filamentous. Conidiogenous cells enteroblastic polyphialidic, (6.5–)8.5–15.5(–18) × 1.5–2.5 μm (x̄ = 12.2 × 1.9 μm). Conidia hyaline, allantoid, smooth, aseptate, thin-wall, (4.5–)5–6.5(–7) × 1–1.5 μm (x̄ = 5.9 × 1.3 μm).</p></tp:treatment-sec><tp:treatment-sec sec-type="description" id="SECID0EKRFK"><title>Culture characters.</title><p>On PDA at 25 °C in darkness. Cultures are initially white, becoming olivaceous buff in centre after 7 d and finally olivaceous at 30 d. The colony is flat, thin with a felt and tight texture in centre. Pycnidia distributed irregularly on medium surface.</p></tp:treatment-sec><tp:treatment-sec sec-type="material" id="SECID0EPRFK"><title>Specimens examined.</title><p>China, Hebei Province, Chengde City, Xinglong County, chestnut plantation, <named-content xmlns:xlink="http://www.w3.org/1999/xlink" content-type="dwc:verbatimCoordinates" xlink:type="simple"><named-content content-type="geo-json" specific-use="{&#34;type&#34;:&#34;Point&#34;,&#34;coordinates&#34;:[117.465556,40.408889]}" id="NCID0EYRFK" xlink:type="simple">40°24'32"N, 117°27'56"E</named-content></named-content>, on branches of <italic><tp:taxon-name><tp:taxon-name-part taxon-name-part-type="genus" reg="Castanea">Castanea</tp:taxon-name-part> <tp:taxon-name-part taxon-name-part-type="species" reg="mollissima">mollissima</tp:taxon-name-part></tp:taxon-name></italic>, 11 October 2017, N. Jiang (<named-content xmlns:xlink="http://www.w3.org/1999/xlink" content-type="dwc:institutional_code" xlink:type="simple">BJFC</named-content>-S1699, living culture <abbrev xmlns:xlink="http://www.w3.org/1999/xlink" content-type="institution" xlink:title="China Forestry Culture Collection Centre" id="ABBRID0EQSFK" xlink:type="simple">CFCC</abbrev> 52471 from the ascospore; <named-content xmlns:xlink="http://www.w3.org/1999/xlink" content-type="dwc:institutional_code" xlink:type="simple">BJFC</named-content>-S1700, living culture <abbrev xmlns:xlink="http://www.w3.org/1999/xlink" content-type="institution" xlink:title="China Forestry Culture Collection Centre" id="ABBRID0E4SFK" xlink:type="simple">CFCC</abbrev> 52472 from the conidium).</p></tp:treatment-sec><tp:treatment-sec sec-type="notes" id="SECID0ECTFK"><title>Notes.</title><p>Fresh specimens with both sexual and asexual morphs were collected from cankered branches of <italic><tp:taxon-name><tp:taxon-name-part taxon-name-part-type="genus" reg="Castanea">Castanea</tp:taxon-name-part> <tp:taxon-name-part taxon-name-part-type="species" reg="mollissima">mollissima</tp:taxon-name-part></tp:taxon-name></italic> and two isolates were obtained from the ascospore and conidium, respectively. Phylogenically, the two isolates were close to <italic><tp:taxon-name><tp:taxon-name-part taxon-name-part-type="genus" reg="Cytospora">Cytospora</tp:taxon-name-part> <tp:taxon-name-part taxon-name-part-type="species" reg="ceratospermopsis">ceratospermopsis</tp:taxon-name-part></tp:taxon-name></italic> represented by <abbrev xmlns:xlink="http://www.w3.org/1999/xlink" content-type="institution" xlink:title="China Forestry Culture Collection Centre" id="ABBRID0E5TFK" xlink:type="simple">CFCC</abbrev> 89626 and <abbrev xmlns:xlink="http://www.w3.org/1999/xlink" content-type="institution" xlink:title="China Forestry Culture Collection Centre" id="ABBRID0EDUFK" xlink:type="simple">CFCC</abbrev> 89627 (Fig. <xref ref-type="fig" rid="F2">2</xref>). We compared their sequences and found no differences in LSU and RPB2, but 2 bp differences in ITS and 3 bp differences in ACT. <xref ref-type="bibr" rid="B8">Fan et al. (2020)</xref> reported the asexual morph of <italic><tp:taxon-name><tp:taxon-name-part taxon-name-part-type="genus" reg="Cytospora">Cytospora</tp:taxon-name-part> <tp:taxon-name-part taxon-name-part-type="species" reg="ceratospermopsis">ceratospermopsis</tp:taxon-name-part></tp:taxon-name></italic> from <italic><tp:taxon-name><tp:taxon-name-part taxon-name-part-type="genus" reg="Juglans">Juglans</tp:taxon-name-part> <tp:taxon-name-part taxon-name-part-type="species" reg="regia">regia</tp:taxon-name-part></tp:taxon-name></italic> in China with conidial size in 4.5–6 × 1–1.5 μm, which is exactly matched with the asexual characters observed in the present study. Hence, we described the asexual morph of <italic><tp:taxon-name><tp:taxon-name-part taxon-name-part-type="genus" reg="Cytospora">Cytospora</tp:taxon-name-part> <tp:taxon-name-part taxon-name-part-type="species" reg="ceratospermopsis">ceratospermopsis</tp:taxon-name-part></tp:taxon-name></italic> in its sexual morph for the first time and reported a new host, <italic><tp:taxon-name><tp:taxon-name-part taxon-name-part-type="genus" reg="Castanea">Castanea</tp:taxon-name-part> <tp:taxon-name-part taxon-name-part-type="species" reg="mollissima">mollissima</tp:taxon-name-part></tp:taxon-name></italic>.</p><fig id="F3" position="float" orientation="portrait"><object-id xmlns:xlink="http://www.w3.org/1999/xlink" content-type="doi" xlink:type="simple">10.3897/mycokeys.62.47425.figure3</object-id><object-id xmlns:xlink="http://www.w3.org/1999/xlink" content-type="arpha" xlink:type="simple">AE767A3F-645B-5EC4-B7BB-8DF3FB79BE2E</object-id><label>Figure 3.</label><caption><p><italic><tp:taxon-name><tp:taxon-name-part taxon-name-part-type="genus" reg="Cytospora">Cytospora</tp:taxon-name-part> <tp:taxon-name-part taxon-name-part-type="species" reg="ceratospermopsis">ceratospermopsis</tp:taxon-name-part></tp:taxon-name></italic> on <italic><tp:taxon-name><tp:taxon-name-part taxon-name-part-type="genus" reg="Castanea">Castanea</tp:taxon-name-part> <tp:taxon-name-part taxon-name-part-type="species" reg="mollissima">mollissima</tp:taxon-name-part></tp:taxon-name></italic> (<named-content xmlns:xlink="http://www.w3.org/1999/xlink" content-type="dwc:institutional_code" xlink:type="simple">BJFC</named-content>-S1699, <named-content xmlns:xlink="http://www.w3.org/1999/xlink" content-type="dwc:institutional_code" xlink:type="simple">BJFC</named-content>-S1700). <bold>A, C</bold> Habit of conidiomata on branches <bold>B</bold> habit of ascomata on branches <bold>D</bold> transverse section of conidiomata <bold>E</bold> transverse section of ascomata <bold>F</bold> longitudinal section through conidiomata <bold>G</bold> longitudinal section through ascomata <bold>H, I</bold> asci <bold>J</bold> ascospores <bold>K</bold> conidiogenous cells with attached conidia <bold>L</bold> conidia. Scale bars: 500 μm (<bold>C–G</bold>), 10 μm (<bold>H–L</bold>).</p></caption><graphic xmlns:xlink="http://www.w3.org/1999/xlink" xlink:href="mycokeys-62-001-g003.jpg" position="float" orientation="portrait" xlink:type="simple" id="oo_371654.jpg"><uri content-type="original_file" xlink:type="simple">https://binary.pensoft.net/fig/371654</uri></graphic></fig></tp:treatment-sec><tp:treatment-sec><!--Section generated to contain objects referenced in tp:taxon-treatment.--><fig id="F2" position="float" orientation="portrait"><object-id xmlns:xlink="http://www.w3.org/1999/xlink" content-type="doi" xlink:type="simple">10.3897/mycokeys.62.47425.figure2</object-id><object-id xmlns:xlink="http://www.w3.org/1999/xlink" content-type="arpha" xlink:type="simple">AB862248-1154-5DC7-BE89-571FCD8B1BA1</object-id><label>Figure 2.</label><caption><p>Maximum parsimony phylogram of <italic><tp:taxon-name><tp:taxon-name-part taxon-name-part-type="genus" reg="Cytospora">Cytospora</tp:taxon-name-part></tp:taxon-name></italic> obtained from the combined matrix of ITS, LSU, ACT and RPB2 genes. Bootstrap value ≥ 50% for <abbrev xmlns:xlink="http://www.w3.org/1999/xlink" xlink:title="Maximum Parsimony" id="ABBRID0EIPFK" xlink:type="simple">MP</abbrev> and <abbrev xmlns:xlink="http://www.w3.org/1999/xlink" xlink:title="Maximum Likelihood" id="ABBRID0EMPFK" xlink:type="simple">ML</abbrev> analyses are presented at the first and second position. Scale bar = 200 nucleotide substitutions. The strains in the current study are in blue and ex-strains are marked with *.</p></caption><graphic xmlns:xlink="http://www.w3.org/1999/xlink" xlink:href="mycokeys-62-001-g002.jpg" position="float" orientation="portrait" xlink:type="simple" id="oo_371653.jpg"><uri content-type="original_file" xlink:type="simple">https://binary.pensoft.net/fig/371653</uri></graphic></fig></tp:treatment-sec><ref-list><ref id="B8"><mixed-citation xmlns:xlink="http://www.w3.org/1999/xlink" xlink:type="simple"><person-group><name name-style="western"><surname>Fan</surname><given-names>XL</given-names></name><name name-style="western"><surname>Bezerra</surname><given-names>JDP</given-names></name><name name-style="western"><surname>Tian</surname><given-names>CM</given-names></name><name name-style="western"><surname>Crous</surname><given-names>PW</given-names></name></person-group> (<year>2020</year>) <article-title><italic><tp:taxon-name><tp:taxon-name-part taxon-name-part-type="genus">Cytospora</tp:taxon-name-part></tp:taxon-name></italic> (<tp:taxon-name><tp:taxon-name-part taxon-name-part-type="genus">Diaporthales</tp:taxon-name-part></tp:taxon-name>) in China.</article-title><source>Persoonia</source><volume>45</volume>: <fpage>1</fpage>–<lpage>45</lpage>. <ext-link xlink:type="simple" ext-link-type="doi" xlink:href="10.3767/persoonia.2020.45.01">https://doi.org/10.3767/persoonia.2020.45.01</ext-link></mixed-citation></ref></ref-list></tp:taxon-treatment>
