# Supplementary material for: Identification of six Cytospora species on Chinese chestnut in China
Source: MycoKeys. 2020 Jan 13;62:1–25. doi: 10.3897/mycokeys.62.47425 (PMC6971133; doi:10.3897/mycokeys.62.47425)
Supplement: XML Treatment for Cytospora kuanchengensis [file mycokeys.62.47425-treatment2.xml]

<!DOCTYPE tp:taxon-treatment
  PUBLIC "-//TaxonX//DTD Taxonomic Treatment Publishing DTD v0 20100105//EN" "tax-treatment-NSO.dtd">
<tp:taxon-treatment xmlns:tp="http://www.plazi.org/taxpub"><tp:treatment-meta><kwd-group><label>Taxon classification</label><kwd><named-content xmlns:xlink="http://www.w3.org/1999/xlink" content-type="kingdom">Fungi</named-content></kwd><kwd><named-content xmlns:xlink="http://www.w3.org/1999/xlink" content-type="order">Diaporthales</named-content></kwd><kwd><named-content xmlns:xlink="http://www.w3.org/1999/xlink" content-type="family">Valsaceae</named-content></kwd></kwd-group><mixed-citation publication-type="journal"><person-group><name><surname>Jiang</surname><given-names>Ning</given-names></name><name><surname>Yang</surname><given-names>Qin</given-names></name><name><surname>Fan</surname><given-names>Xin-Lei</given-names></name><name><surname>Tian</surname><given-names>Cheng-Ming</given-names></name></person-group><article-title>Identification of six <italic><tp:taxon-name><tp:taxon-name-part taxon-name-part-type="genus" reg="Cytospora">Cytospora</tp:taxon-name-part></tp:taxon-name></italic> species on Chinese chestnut in China</article-title><source>MycoKeys</source><day>13</day><month>1</month><year>2020</year><volume>62</volume><fpage>1</fpage><lpage>25</lpage><pub-id pub-id-type="doi">10.3897/mycokeys.62.47425</pub-id></mixed-citation></tp:treatment-meta><tp:nomenclature><tp:taxon-name><object-id xmlns:xlink="http://www.w3.org/1999/xlink" content-type="arpha" xlink:type="simple">2BB85219-15AA-55BA-8D48-E0C738D2DA36</object-id>
              <tp:taxon-name-part taxon-name-part-type="genus" reg="Cytospora">Cytospora</tp:taxon-name-part>
              <tp:taxon-name-part taxon-name-part-type="species" reg="kuanchengensis">kuanchengensis</tp:taxon-name-part>
              <object-id xmlns:xlink="http://www.w3.org/1999/xlink" content-type="mycobank" xlink:type="simple">829514</object-id>
            </tp:taxon-name><tp:taxon-authority>C.M. Tian &amp; N. Jiang</tp:taxon-authority><tp:taxon-status xmlns:xlink="http://www.w3.org/1999/xlink" xlink:type="simple">sp. nov.</tp:taxon-status><xref ref-type="fig" rid="F4">Figure 4</xref></tp:nomenclature><tp:treatment-sec sec-type="diagnosis" id="SECID0EUZFK"><title>Diagnosis.</title><p><italic><tp:taxon-name><tp:taxon-name-part taxon-name-part-type="genus" reg="Cytospora">Cytospora</tp:taxon-name-part> <tp:taxon-name-part taxon-name-part-type="species" reg="kuanchengensis">kuanchengensis</tp:taxon-name-part></tp:taxon-name></italic> can be distinguished from <italic><tp:taxon-name><tp:taxon-name-part taxon-name-part-type="genus" reg="Cytospora">C.</tp:taxon-name-part> <tp:taxon-name-part taxon-name-part-type="species" reg="oleicola">oleicola</tp:taxon-name-part></tp:taxon-name></italic> and <italic><tp:taxon-name><tp:taxon-name-part taxon-name-part-type="genus" reg="Cytospora">C.</tp:taxon-name-part> <tp:taxon-name-part taxon-name-part-type="species" reg="pruinose">pruinose</tp:taxon-name-part></tp:taxon-name></italic> by longer conidia.</p></tp:treatment-sec><tp:treatment-sec sec-type="etymology" id="SECID0E21FK"><title>Etymology.</title><p>Named after the county where it was collected, Kuancheng County.</p></tp:treatment-sec><tp:treatment-sec sec-type="description" id="SECID0EA2FK"><title>Description.</title><p>Sexual morph: not observed. Asexual morph: Pycnidial stromata ostiolated, immersed in bark, scattered, erumpent through the surface of bark, discoid, with multiple locules. Conceptacle black, circular surrounded stromata. Ectostromatic disc black, circular to ovoid, (350–)455–540(–575) µm diam., with 1–7 ostiole per disc. Ostioles black, at the same level as the disc, (40–)60–85(–115) μm diam. Locule numerous, arranged circularly or elliptically with independent walls, (285–)355–520(–605) µm diam. Peridium comprising few layers of cells of textura angularis, with innermost layer brown, outer layer brown to dark brown. Conidiophores hyaline, unbranched, thin walled, filamentous. Conidiogenous cells enteroblastic polyphialidic, (6.5–)8.5–11(–15) × 1–1.5 μm (x̄ = 9.8 × 1.3 μm). Conidia hyaline, allantoid, smooth, aseptate, thin-walled, (5.5–)6–7.5(–8) × 1–2 μm (x̄ = 6.9 × 1.6 μm).</p></tp:treatment-sec><tp:treatment-sec sec-type="description" id="SECID0EF2FK"><title>Culture characters.</title><p>On PDA at 25 °C in darkness. Cultures are initially white, producing pale brown pigment after 10 d. The colony is flat, felt-like, with concentric circular texture. Pycnidia distributed irregularly on medium surface.</p></tp:treatment-sec><tp:treatment-sec sec-type="material" id="SECID0EK2FK"><title>Specimens examined.</title><p>China, Hebei Province, Chengde City, Kuancheng County, chestnut plantation, <named-content xmlns:xlink="http://www.w3.org/1999/xlink" content-type="dwc:verbatimCoordinates" xlink:type="simple"><named-content content-type="geo-json" specific-use="{&#34;type&#34;:&#34;Point&#34;,&#34;coordinates&#34;:[118.465000,40.643611]}" id="NCID0ET2FK" xlink:type="simple">40°38'37"N, 118°27'54"E</named-content></named-content>, on branches of <italic><tp:taxon-name><tp:taxon-name-part taxon-name-part-type="genus" reg="Castanea">Castanea</tp:taxon-name-part> <tp:taxon-name-part taxon-name-part-type="species" reg="mollissima">mollissima</tp:taxon-name-part></tp:taxon-name></italic>, 13 October 2017, N. Jiang (<bold><italic>holotype</italic></bold><named-content xmlns:xlink="http://www.w3.org/1999/xlink" content-type="dwc:institutional_code" xlink:type="simple">BJFC</named-content>-S1695, ex-type living culture <abbrev xmlns:xlink="http://www.w3.org/1999/xlink" content-type="institution" xlink:title="China Forestry Culture Collection Centre" id="ABBRID0EO3FK" xlink:type="simple">CFCC</abbrev> 52464; <bold><italic>paratype</italic></bold><named-content xmlns:xlink="http://www.w3.org/1999/xlink" content-type="dwc:institutional_code" xlink:type="simple">BJFC</named-content>-S1696, living culture <abbrev xmlns:xlink="http://www.w3.org/1999/xlink" content-type="institution" xlink:title="China Forestry Culture Collection Centre" id="ABBRID0E53FK" xlink:type="simple">CFCC</abbrev> 52465).</p></tp:treatment-sec><tp:treatment-sec sec-type="notes" id="SECID0ED4FK"><title>Notes.</title><p><italic><tp:taxon-name><tp:taxon-name-part taxon-name-part-type="genus" reg="Cytospora">Cytospora</tp:taxon-name-part> <tp:taxon-name-part taxon-name-part-type="species" reg="kuanchengensis">kuanchengensis</tp:taxon-name-part></tp:taxon-name></italic> is associated with canker disease of <italic><tp:taxon-name><tp:taxon-name-part taxon-name-part-type="genus" reg="Castanea">Castanea</tp:taxon-name-part> <tp:taxon-name-part taxon-name-part-type="species" reg="mollissima">mollissima</tp:taxon-name-part></tp:taxon-name></italic> in China. <italic><tp:taxon-name><tp:taxon-name-part taxon-name-part-type="genus" reg="Cytospora">Cytospora</tp:taxon-name-part> <tp:taxon-name-part taxon-name-part-type="species" reg="kuanchengensis">kuanchengensis</tp:taxon-name-part></tp:taxon-name></italic> differs from its phylogenetically closely species, <italic><tp:taxon-name><tp:taxon-name-part taxon-name-part-type="genus" reg="Cytospora">C.</tp:taxon-name-part> <tp:taxon-name-part taxon-name-part-type="species" reg="pruinosa">pruinosa</tp:taxon-name-part></tp:taxon-name></italic>, by ITS and ACT loci (7/470 in ITS and 21/245 in ACT). Morphologically, <italic><tp:taxon-name><tp:taxon-name-part taxon-name-part-type="genus" reg="Cytospora">C.</tp:taxon-name-part> <tp:taxon-name-part taxon-name-part-type="species" reg="kuanchengensis">kuanchengensis</tp:taxon-name-part></tp:taxon-name></italic> has slightly larger conidia than <italic><tp:taxon-name><tp:taxon-name-part taxon-name-part-type="genus" reg="Cytospora">C.</tp:taxon-name-part> <tp:taxon-name-part taxon-name-part-type="species" reg="pruinose">pruinose</tp:taxon-name-part></tp:taxon-name></italic> (5.5–8 × 1–2 μm in <italic><tp:taxon-name><tp:taxon-name-part taxon-name-part-type="genus" reg="Cytospora">Cytospora</tp:taxon-name-part> <tp:taxon-name-part taxon-name-part-type="species" reg="kuanchengensis">kuanchengensis</tp:taxon-name-part></tp:taxon-name></italic> vs. 5–7.5 × 1–1.5 μm in <italic><tp:taxon-name><tp:taxon-name-part taxon-name-part-type="genus" reg="Cytospora">C.</tp:taxon-name-part> <tp:taxon-name-part taxon-name-part-type="species" reg="pruinosa">pruinosa</tp:taxon-name-part></tp:taxon-name></italic>) (<xref ref-type="bibr" rid="B8">Fan et al. 2020</xref>).</p><fig id="F4" position="float" orientation="portrait"><object-id xmlns:xlink="http://www.w3.org/1999/xlink" content-type="doi" xlink:type="simple">10.3897/mycokeys.62.47425.figure4</object-id><object-id xmlns:xlink="http://www.w3.org/1999/xlink" content-type="arpha" xlink:type="simple">C70FBEEA-E9B7-5A80-BF5B-CE6B8DC74C43</object-id><label>Figure 4.</label><caption><p><italic><tp:taxon-name><tp:taxon-name-part taxon-name-part-type="genus" reg="Cytospora">Cytospora</tp:taxon-name-part> <tp:taxon-name-part taxon-name-part-type="species" reg="kuanchengensis">kuanchengensis</tp:taxon-name-part></tp:taxon-name></italic> on <italic><tp:taxon-name><tp:taxon-name-part taxon-name-part-type="genus" reg="Castanea">Castanea</tp:taxon-name-part> <tp:taxon-name-part taxon-name-part-type="species" reg="mollissima">mollissima</tp:taxon-name-part></tp:taxon-name></italic> (<named-content xmlns:xlink="http://www.w3.org/1999/xlink" content-type="dwc:institutional_code" xlink:type="simple">BJFC</named-content>-S1695). <bold>A, B</bold> Habit of conidiomata on branches <bold>C</bold> longitudinal section through conidiomata <bold>D</bold> transverse section of conidiomata <bold>E</bold> peridium <bold>F, G</bold> conidiogenous cells attached with conidia <bold>H</bold> conidia. Scale bars: 500 μm (<bold>B–D</bold>), 10 μm (<bold>E–G</bold>), 5 μm (<bold>H</bold>).</p></caption><graphic xmlns:xlink="http://www.w3.org/1999/xlink" xlink:href="mycokeys-62-001-g004.jpg" position="float" orientation="portrait" xlink:type="simple" id="oo_371655.jpg"><uri content-type="original_file" xlink:type="simple">https://binary.pensoft.net/fig/371655</uri></graphic></fig></tp:treatment-sec><ref-list><ref id="B8"><mixed-citation xmlns:xlink="http://www.w3.org/1999/xlink" xlink:type="simple"><person-group><name name-style="western"><surname>Fan</surname><given-names>XL</given-names></name><name name-style="western"><surname>Bezerra</surname><given-names>JDP</given-names></name><name name-style="western"><surname>Tian</surname><given-names>CM</given-names></name><name name-style="western"><surname>Crous</surname><given-names>PW</given-names></name></person-group> (<year>2020</year>) <article-title><italic><tp:taxon-name><tp:taxon-name-part taxon-name-part-type="genus">Cytospora</tp:taxon-name-part></tp:taxon-name></italic> (<tp:taxon-name><tp:taxon-name-part taxon-name-part-type="genus">Diaporthales</tp:taxon-name-part></tp:taxon-name>) in China.</article-title><source>Persoonia</source><volume>45</volume>: <fpage>1</fpage>–<lpage>45</lpage>. <ext-link xlink:type="simple" ext-link-type="doi" xlink:href="10.3767/persoonia.2020.45.01">https://doi.org/10.3767/persoonia.2020.45.01</ext-link></mixed-citation></ref></ref-list></tp:taxon-treatment>
