# Supplementary material for: Identification of six Cytospora species on Chinese chestnut in China
Source: MycoKeys. 2020 Jan 13;62:1–25. doi: 10.3897/mycokeys.62.47425 (PMC6971133; doi:10.3897/mycokeys.62.47425)
Supplement: XML Treatment for Cytospora myrtagena [file mycokeys.62.47425-treatment4.xml]

<!DOCTYPE tp:taxon-treatment
  PUBLIC "-//TaxonX//DTD Taxonomic Treatment Publishing DTD v0 20100105//EN" "tax-treatment-NSO.dtd">
<tp:taxon-treatment xmlns:tp="http://www.plazi.org/taxpub"><tp:treatment-meta><kwd-group><label>Taxon classification</label><kwd><named-content xmlns:xlink="http://www.w3.org/1999/xlink" content-type="kingdom">Fungi</named-content></kwd><kwd><named-content xmlns:xlink="http://www.w3.org/1999/xlink" content-type="order">Diaporthales</named-content></kwd><kwd><named-content xmlns:xlink="http://www.w3.org/1999/xlink" content-type="family">Valsaceae</named-content></kwd></kwd-group><mixed-citation publication-type="journal"><person-group><name><surname>Jiang</surname><given-names>Ning</given-names></name><name><surname>Yang</surname><given-names>Qin</given-names></name><name><surname>Fan</surname><given-names>Xin-Lei</given-names></name><name><surname>Tian</surname><given-names>Cheng-Ming</given-names></name></person-group><article-title>Identification of six <italic><tp:taxon-name><tp:taxon-name-part taxon-name-part-type="genus" reg="Cytospora">Cytospora</tp:taxon-name-part></tp:taxon-name></italic> species on Chinese chestnut in China</article-title><source>MycoKeys</source><day>13</day><month>1</month><year>2020</year><volume>62</volume><fpage>1</fpage><lpage>25</lpage><pub-id pub-id-type="doi">10.3897/mycokeys.62.47425</pub-id></mixed-citation></tp:treatment-meta><tp:nomenclature><tp:taxon-name><object-id xmlns:xlink="http://www.w3.org/1999/xlink" content-type="arpha" xlink:type="simple">8A67297D-DD92-575B-B7B2-A24925C785AD</object-id>
              <tp:taxon-name-part taxon-name-part-type="genus" reg="Cytospora">Cytospora</tp:taxon-name-part>
              <tp:taxon-name-part taxon-name-part-type="species" reg="myrtagena">myrtagena</tp:taxon-name-part>
            </tp:taxon-name><tp:taxon-authority>(G.C. Adams &amp; M.J. Wingf.) G.C. Adams &amp; Rossman, IMA Fungus 6 (1): 147. 2015.</tp:taxon-authority><xref ref-type="fig" rid="F6">Figure 6</xref></tp:nomenclature><tp:treatment-sec sec-type="description" id="SECID0EHKGK"><title>Description.</title><p>Sexual morph: not observed. Asexual morph: Pycnidial stromata pulvinate, immersed in bark, scattered, erumpent through the surface of bark. Conceptacle absent. Ostiole dark grey to black, conspicuous, at the same level as the disc, (50–)65–75(–82) μm diam. Locules undivided, circular to ovoid, (430–)550–720(–810) µm diam. Peridium comprising few layers of cells of textura angularis, with innermost layer brown, outer layer brown to dark brown. Conidiophores hyaline, unbranched, thin-walled, filamentous. Conidiogenous cells enteroblastic polyphialidic, (6.5–)8.4–12.5(–15.3) × 0.9–1.4 μm (x̄ = 10.2 × 1.2 μm). Conidia hyaline, allantoid, smooth, aseptate, thin-walled, (3.2–)3.4–5.4(–6.2) × 1–1.5 μm (x̄ = 4.7 × 1.3 μm).</p></tp:treatment-sec><tp:treatment-sec sec-type="description" id="SECID0EMKGK"><title>Culture characters.</title><p>On PDA at 25 °C in darkness. Cultures are initially white, becoming olivaceous buff in centre after 7 d and finally olivaceous at 30 d. The colony is flat, thin with a felt and tight texture in centre. Pycnidia distributed irregularly on medium surface.</p></tp:treatment-sec><tp:treatment-sec sec-type="material" id="SECID0ERKGK"><title>Specimens examined.</title><p>China, Shaanxi Province, Ankang City, Xiangxidong forest park, <named-content xmlns:xlink="http://www.w3.org/1999/xlink" content-type="dwc:verbatimCoordinates" xlink:type="simple"><named-content content-type="geo-json" specific-use="{&#34;type&#34;:&#34;Point&#34;,&#34;coordinates&#34;:[109.315833,32.675833]}" id="NCID0E1KGK" xlink:type="simple">32°40'33"N, 109°18'57"E</named-content></named-content>, on stem barks of <italic><tp:taxon-name><tp:taxon-name-part taxon-name-part-type="genus" reg="Castanea">Castanea</tp:taxon-name-part> <tp:taxon-name-part taxon-name-part-type="species" reg="mollissima">mollissima</tp:taxon-name-part></tp:taxon-name></italic>, 1 July 2017, N. Jiang (<named-content xmlns:xlink="http://www.w3.org/1999/xlink" content-type="dwc:institutional_code" xlink:type="simple">BJFC</named-content>-S1704, living culture <abbrev xmlns:xlink="http://www.w3.org/1999/xlink" content-type="institution" xlink:title="China Forestry Culture Collection Centre" id="ABBRID0ESLGK" xlink:type="simple">CFCC</abbrev> 52454; <named-content xmlns:xlink="http://www.w3.org/1999/xlink" content-type="dwc:institutional_code" xlink:type="simple">BJFC</named-content>-S1705, living culture <abbrev xmlns:xlink="http://www.w3.org/1999/xlink" content-type="institution" xlink:title="China Forestry Culture Collection Centre" id="ABBRID0E6LGK" xlink:type="simple">CFCC</abbrev> 52455).</p></tp:treatment-sec><tp:treatment-sec sec-type="notes" id="SECID0EEMGK"><title>Notes.</title><p><italic><tp:taxon-name><tp:taxon-name-part taxon-name-part-type="genus" reg="Cytospora">Cytospora</tp:taxon-name-part> <tp:taxon-name-part taxon-name-part-type="species" reg="myrtagena">myrtagena</tp:taxon-name-part></tp:taxon-name></italic> was introduced from <italic><tp:taxon-name><tp:taxon-name-part taxon-name-part-type="genus" reg="Eucalyptus">Eucalyptus</tp:taxon-name-part></tp:taxon-name></italic> and <italic><tp:taxon-name><tp:taxon-name-part taxon-name-part-type="genus" reg="Tibouchina">Tibouchina</tp:taxon-name-part></tp:taxon-name></italic> in America and Indonesia (<xref ref-type="bibr" rid="B1">Adams et al. 2005</xref>). Two ITS sequences of <italic><tp:taxon-name><tp:taxon-name-part taxon-name-part-type="genus" reg="Cytospora">Cytospora</tp:taxon-name-part> <tp:taxon-name-part taxon-name-part-type="species" reg="myrtagena">myrtagena</tp:taxon-name-part></tp:taxon-name></italic> were available, <ext-link xmlns:xlink="http://www.w3.org/1999/xlink" ext-link-type="gen" xlink:href="AY347363" xlink:type="simple">AY347363</ext-link> from the type strain CBS 116843 and <ext-link xmlns:xlink="http://www.w3.org/1999/xlink" ext-link-type="gen" xlink:href="AY347380" xlink:type="simple">AY347380</ext-link> from CBS 117013. However, there are 14 bp differences between <ext-link xmlns:xlink="http://www.w3.org/1999/xlink" ext-link-type="gen" xlink:href="AY347363" xlink:type="simple">AY347363</ext-link> and <ext-link xmlns:xlink="http://www.w3.org/1999/xlink" ext-link-type="gen" xlink:href="AY347380" xlink:type="simple">AY347380</ext-link>. <italic><tp:taxon-name><tp:taxon-name-part taxon-name-part-type="genus" reg="Cytospora">Cytospora</tp:taxon-name-part> <tp:taxon-name-part taxon-name-part-type="species" reg="tibouchinae">tibouchinae</tp:taxon-name-part></tp:taxon-name></italic> was introduced as a phylogenically close species to <italic><tp:taxon-name><tp:taxon-name-part taxon-name-part-type="genus" reg="Cytospora">Cytospora</tp:taxon-name-part> <tp:taxon-name-part taxon-name-part-type="species" reg="myrtagena">myrtagena</tp:taxon-name-part></tp:taxon-name></italic> (Suppl. material <xref ref-type="supplementary-material" rid="S1">1</xref>: Fig. S1), with 21 bp differences to CBS 116843 and 14 bp bp differences to CBS 117013 (<xref ref-type="bibr" rid="B5">Crous et al. 2016</xref>). Two isolates from <italic><tp:taxon-name><tp:taxon-name-part taxon-name-part-type="genus" reg="Castanea">Castanea</tp:taxon-name-part> <tp:taxon-name-part taxon-name-part-type="species" reg="mollissima">mollissima</tp:taxon-name-part></tp:taxon-name></italic> in the present study were close to <italic><tp:taxon-name><tp:taxon-name-part taxon-name-part-type="genus" reg="Cytospora">Cytospora</tp:taxon-name-part> <tp:taxon-name-part taxon-name-part-type="species" reg="myrtagena">myrtagena</tp:taxon-name-part></tp:taxon-name></italic> and <italic><tp:taxon-name><tp:taxon-name-part taxon-name-part-type="genus" reg="Cytospora">Cytospora</tp:taxon-name-part> <tp:taxon-name-part taxon-name-part-type="species" reg="tibouchinae">tibouchinae</tp:taxon-name-part></tp:taxon-name></italic> (Suppl. material <xref ref-type="supplementary-material" rid="S1">1</xref>: Fig. S1), with 22 bp differences to CBS 116843, 15 bp differences to CBS 117013 and 6 bp differences to <italic><tp:taxon-name><tp:taxon-name-part taxon-name-part-type="genus" reg="Cytospora">Cytospora</tp:taxon-name-part> <tp:taxon-name-part taxon-name-part-type="species" reg="tibouchinae">tibouchinae</tp:taxon-name-part></tp:taxon-name></italic>. Morphologically, they have similar conidial sizes (3.4–5.4 × 1–1.5 μm in <named-content xmlns:xlink="http://www.w3.org/1999/xlink" content-type="dwc:institutional_code" xlink:type="simple">BJFC</named-content>-S1704 vs. 3–4 × 1 μm in <italic><tp:taxon-name><tp:taxon-name-part taxon-name-part-type="genus" reg="Cytospora">C.</tp:taxon-name-part> <tp:taxon-name-part taxon-name-part-type="species" reg="myrtagena">myrtagena</tp:taxon-name-part></tp:taxon-name></italic> vs. 3–4 × 1.5–2 μm in <italic><tp:taxon-name><tp:taxon-name-part taxon-name-part-type="genus" reg="Cytospora">C.</tp:taxon-name-part> <tp:taxon-name-part taxon-name-part-type="species" reg="tibouchinae">tibouchinae</tp:taxon-name-part></tp:taxon-name></italic>) (<xref ref-type="bibr" rid="B1">Adams et al. 2005</xref>, <xref ref-type="bibr" rid="B5">Crous et al. 2016</xref>). Hence, it is hard to identify our isolates to <italic><tp:taxon-name><tp:taxon-name-part taxon-name-part-type="genus" reg="Cytospora">C.</tp:taxon-name-part> <tp:taxon-name-part taxon-name-part-type="species" reg="myrtagena">myrtagena</tp:taxon-name-part></tp:taxon-name></italic> or <italic><tp:taxon-name><tp:taxon-name-part taxon-name-part-type="genus" reg="Cytospora">C.</tp:taxon-name-part> <tp:taxon-name-part taxon-name-part-type="species" reg="tibouchinae">tibouchinae</tp:taxon-name-part></tp:taxon-name></italic>, for the large differences between two ITS sequences in <italic><tp:taxon-name><tp:taxon-name-part taxon-name-part-type="genus" reg="Cytospora">C.</tp:taxon-name-part> <tp:taxon-name-part taxon-name-part-type="species" reg="myrtagena">myrtagena</tp:taxon-name-part></tp:taxon-name></italic> provided by <xref ref-type="bibr" rid="B1">Adams et al. (2005)</xref> and absence of ACT and RPB2 loci in <italic><tp:taxon-name><tp:taxon-name-part taxon-name-part-type="genus" reg="Cytospora">C.</tp:taxon-name-part> <tp:taxon-name-part taxon-name-part-type="species" reg="myrtagena">myrtagena</tp:taxon-name-part></tp:taxon-name></italic> and <italic><tp:taxon-name><tp:taxon-name-part taxon-name-part-type="genus" reg="Cytospora">C.</tp:taxon-name-part> <tp:taxon-name-part taxon-name-part-type="species" reg="tibouchinae">tibouchinae</tp:taxon-name-part></tp:taxon-name></italic>. We give the name <italic><tp:taxon-name><tp:taxon-name-part taxon-name-part-type="genus" reg="Cytospora">Cytospora</tp:taxon-name-part> <tp:taxon-name-part taxon-name-part-type="species" reg="myrtagena">myrtagena</tp:taxon-name-part></tp:taxon-name></italic> to our isolates provisionally, and hope for more studies on this species.</p><fig id="F6" position="float" orientation="portrait"><object-id xmlns:xlink="http://www.w3.org/1999/xlink" content-type="doi" xlink:type="simple">10.3897/mycokeys.62.47425.figure6</object-id><object-id xmlns:xlink="http://www.w3.org/1999/xlink" content-type="arpha" xlink:type="simple">8B4FE146-4639-56A5-9F7C-7888325CE04E</object-id><label>Figure 6.</label><caption><p><italic><tp:taxon-name><tp:taxon-name-part taxon-name-part-type="genus" reg="Cytospora">Cytospora</tp:taxon-name-part> <tp:taxon-name-part taxon-name-part-type="species" reg="myrtagena">myrtagena</tp:taxon-name-part></tp:taxon-name></italic> on <italic><tp:taxon-name><tp:taxon-name-part taxon-name-part-type="genus" reg="Castanea">Castanea</tp:taxon-name-part> <tp:taxon-name-part taxon-name-part-type="species" reg="mollissima">mollissima</tp:taxon-name-part></tp:taxon-name></italic> (<named-content xmlns:xlink="http://www.w3.org/1999/xlink" content-type="dwc:institutional_code" xlink:type="simple">BJFC</named-content>-S1704). <bold>A, B</bold> Habit of conidiomata on branches <bold>C, E</bold> transverse section of conidiomata <bold>D</bold> longitudinal section through conidiomata <bold>F, G</bold> conidiogenous cells attached with conidia <bold>H</bold> conidia. Scale bars: 500 μm (<bold>B–D</bold>), 5 μm (<bold>E, G</bold>), 10 μm (<bold>H</bold>).</p></caption><graphic xmlns:xlink="http://www.w3.org/1999/xlink" xlink:href="mycokeys-62-001-g006.jpg" position="float" orientation="portrait" xlink:type="simple" id="oo_371657.jpg"><uri content-type="original_file" xlink:type="simple">https://binary.pensoft.net/fig/371657</uri></graphic></fig></tp:treatment-sec><tp:treatment-sec><!--Section generated to contain objects referenced in tp:taxon-treatment.--><supplementary-material xmlns:xlink="http://www.w3.org/1999/xlink" id="S1" position="float" orientation="portrait" xlink:type="simple"><object-id content-type="doi" xlink:type="simple">10.3897/mycokeys.62.47425.suppl1</object-id><object-id content-type="arpha" xlink:type="simple">E52094F5-02B0-58F9-B18C-716406A37190</object-id><label>Supplementary material 1</label><p>Figure S1</p><p>Data type: (phylogram of <italic><tp:taxon-name><tp:taxon-name-part taxon-name-part-type="genus" reg="Cytospora">Cytospora</tp:taxon-name-part></tp:taxon-name></italic>)</p><p>Explanation note: Phylogram of <italic><tp:taxon-name><tp:taxon-name-part taxon-name-part-type="genus" reg="Cytospora">Cytospora</tp:taxon-name-part></tp:taxon-name></italic> obtained from the ITS gene.</p><media xlink:href="mycokeys-62-001-s001.tif" mimetype="image" mime-subtype="tiff" position="float" orientation="portrait" xlink:type="simple" id="oo_371661.tif"><uri content-type="original_file" xlink:type="simple">https://binary.pensoft.net/file/371661</uri></media><permissions><license xlink:type="simple"><license-p>This dataset is made available under the Open Database License (http://opendatacommons.org/licenses/odbl/1.0/). The Open Database License (ODbL) is a license agreement intended to allow users to freely share, modify, and use this Dataset while maintaining this same freedom for others, provided that the original source and author(s) are credited.</license-p></license></permissions><attrib specific-use="authors">Ning Jiang, Qin Yang, Xin-Lei Fan, Cheng-Ming Tian</attrib></supplementary-material></tp:treatment-sec><ref-list><ref id="B1"><mixed-citation xmlns:xlink="http://www.w3.org/1999/xlink" xlink:type="simple"><person-group><name name-style="western"><surname>Adams</surname><given-names>GC</given-names></name><name name-style="western"><surname>Roux</surname><given-names>J</given-names></name><name name-style="western"><surname>Wingfield</surname><given-names>MJ</given-names></name><name name-style="western"><surname>Roux</surname><given-names>J</given-names></name></person-group> (<year>2005</year>) <article-title>Phylogenetic relationships and morphology of <italic><tp:taxon-name><tp:taxon-name-part taxon-name-part-type="genus">Cytospora</tp:taxon-name-part></tp:taxon-name></italic> species and related teleomorphs (<tp:taxon-name><tp:taxon-name-part taxon-name-part-type="phylum">Ascomycota</tp:taxon-name-part></tp:taxon-name>, <tp:taxon-name><tp:taxon-name-part taxon-name-part-type="genus">Diaporthales</tp:taxon-name-part></tp:taxon-name>, <tp:taxon-name><tp:taxon-name-part taxon-name-part-type="family">Valsaceae</tp:taxon-name-part></tp:taxon-name>) from <italic><tp:taxon-name><tp:taxon-name-part taxon-name-part-type="genus">Eucalyptus</tp:taxon-name-part></tp:taxon-name></italic>.</article-title><source>Studies in Mycology</source><volume>52</volume>: <fpage>1</fpage>–<lpage>144</lpage>.</mixed-citation></ref><ref id="B5"><mixed-citation xmlns:xlink="http://www.w3.org/1999/xlink" xlink:type="simple"><person-group><name name-style="western"><surname>Crous</surname><given-names>PW</given-names></name><name name-style="western"><surname>Wingfield</surname><given-names>MJ</given-names></name><name name-style="western"><surname>Richardson</surname><given-names>DM</given-names></name></person-group> et al. (<year>2016</year>) <article-title>Fungal Planet description sheets: 400–468.</article-title><source>Persoonia</source><volume>36</volume>: <fpage>316</fpage>–<lpage>458</lpage>. <ext-link xlink:type="simple" ext-link-type="doi" xlink:href="10.3767/003158516X692185">https://doi.org/10.3767/003158516X692185</ext-link></mixed-citation></ref></ref-list></tp:taxon-treatment>
