# Supplementary material for: Identification of six Cytospora species on Chinese chestnut in China
Source: MycoKeys. 2020 Jan 13;62:1–25. doi: 10.3897/mycokeys.62.47425 (PMC6971133; doi:10.3897/mycokeys.62.47425)
Supplement: XML Treatment for Cytospora schulzeri [file mycokeys.62.47425-treatment5.xml]

<!DOCTYPE tp:taxon-treatment
  PUBLIC "-//TaxonX//DTD Taxonomic Treatment Publishing DTD v0 20100105//EN" "tax-treatment-NSO.dtd">
<tp:taxon-treatment xmlns:tp="http://www.plazi.org/taxpub"><tp:treatment-meta><kwd-group><label>Taxon classification</label><kwd><named-content xmlns:xlink="http://www.w3.org/1999/xlink" content-type="kingdom">Fungi</named-content></kwd><kwd><named-content xmlns:xlink="http://www.w3.org/1999/xlink" content-type="order">Diaporthales</named-content></kwd><kwd><named-content xmlns:xlink="http://www.w3.org/1999/xlink" content-type="family">Valsaceae</named-content></kwd></kwd-group><mixed-citation publication-type="journal"><person-group><name><surname>Jiang</surname><given-names>Ning</given-names></name><name><surname>Yang</surname><given-names>Qin</given-names></name><name><surname>Fan</surname><given-names>Xin-Lei</given-names></name><name><surname>Tian</surname><given-names>Cheng-Ming</given-names></name></person-group><article-title>Identification of six <italic><tp:taxon-name><tp:taxon-name-part taxon-name-part-type="genus" reg="Cytospora">Cytospora</tp:taxon-name-part></tp:taxon-name></italic> species on Chinese chestnut in China</article-title><source>MycoKeys</source><day>13</day><month>1</month><year>2020</year><volume>62</volume><fpage>1</fpage><lpage>25</lpage><pub-id pub-id-type="doi">10.3897/mycokeys.62.47425</pub-id></mixed-citation></tp:treatment-meta><tp:nomenclature><tp:taxon-name><object-id xmlns:xlink="http://www.w3.org/1999/xlink" content-type="arpha" xlink:type="simple">17EB9794-D05F-5D4A-A3D3-7DDD2A3E30A1</object-id>
              <tp:taxon-name-part taxon-name-part-type="genus" reg="Cytospora">Cytospora</tp:taxon-name-part>
              <tp:taxon-name-part taxon-name-part-type="species" reg="schulzeri">schulzeri</tp:taxon-name-part>
            </tp:taxon-name><tp:taxon-authority>Sacc. &amp; P. Syd., Syll. fung. (Abellini) 14(2): 918. 1899.</tp:taxon-authority><xref ref-type="fig" rid="F7">Figure 7</xref></tp:nomenclature><tp:treatment-sec sec-type="description" id="SECID0EDXGK"><title>Description.</title><p>Sexual morph: not observed. Asexual morph: Pycnidial stromata ostiolated, immersed in bark, scattered, erumpent through the surface of bark, flat, discoid, with multiple locules. Conceptacle absent. Ectostromatic disc brown, circular to ovoid, (250–)300–400(–475) µm diam., with 1–5 ostiole per disc. Ostioles black, at the same level as the disc, (40–)50–85(–115) μm diam. Locule numerous, arranged circularly with common walls, (600–)700–1500(–1750) µm diam. Peridium comprising a few layers of cells of textura angularis, with innermost layer brown, outer layer brown to dark brown. Conidiophores hyaline, unbranched, thin walled, filamentous. Conidiogenous cells enteroblastic polyphialidic, (6.5–)8.5–18.5(–21) × 1–2 μm (x̄ = 13.1 × 1.6 μm). Conidia hyaline, allantoid, smooth, aseptate, thin-walled, (3.5–)4.5–6.5(–7) × 1–1.5 μm (x̄ = 5.2 × 1.3 μm).</p></tp:treatment-sec><tp:treatment-sec sec-type="material" id="SECID0EIXGK"><title>Specimens examined.</title><p>China, Hebei Province, Chengde City, Kuancheng County, chestnut plantation, <named-content xmlns:xlink="http://www.w3.org/1999/xlink" content-type="dwc:verbatimCoordinates" xlink:type="simple"><named-content content-type="geo-json" specific-use="{&#34;type&#34;:&#34;Point&#34;,&#34;coordinates&#34;:[118.465000,40.643611]}" id="NCID0ERXGK" xlink:type="simple">40°38'37"N, 118°27'54"E</named-content></named-content>, on branches of <italic><tp:taxon-name><tp:taxon-name-part taxon-name-part-type="genus" reg="Castanea">Castanea</tp:taxon-name-part> <tp:taxon-name-part taxon-name-part-type="species" reg="mollissima">mollissima</tp:taxon-name-part></tp:taxon-name></italic>, 13 October 2017, N. Jiang (living culture <abbrev xmlns:xlink="http://www.w3.org/1999/xlink" content-type="institution" xlink:title="China Forestry Culture Collection Centre" id="ABBRID0EBYGK" xlink:type="simple">CFCC</abbrev> 52468; <named-content xmlns:xlink="http://www.w3.org/1999/xlink" content-type="dwc:institutional_code" xlink:type="simple">BJFC</named-content>-S1702, living culture <abbrev xmlns:xlink="http://www.w3.org/1999/xlink" content-type="institution" xlink:title="China Forestry Culture Collection Centre" id="ABBRID0EOYGK" xlink:type="simple">CFCC</abbrev> 52469; <named-content xmlns:xlink="http://www.w3.org/1999/xlink" content-type="dwc:institutional_code" xlink:type="simple">BJFC</named-content>-S1703, living culture <abbrev xmlns:xlink="http://www.w3.org/1999/xlink" content-type="institution" xlink:title="China Forestry Culture Collection Centre" id="ABBRID0E2YGK" xlink:type="simple">CFCC</abbrev> 52470).</p></tp:treatment-sec><tp:treatment-sec sec-type="notes" id="SECID0EAZGK"><title>Notes.</title><p><italic><tp:taxon-name><tp:taxon-name-part taxon-name-part-type="genus" reg="Cytospora">Cytospora</tp:taxon-name-part> <tp:taxon-name-part taxon-name-part-type="species" reg="schulzeri">schulzeri</tp:taxon-name-part></tp:taxon-name></italic> is a common species causing apple canker disease in China (<xref ref-type="bibr" rid="B43">Teng 1963</xref>, <xref ref-type="bibr" rid="B42">Tai 1979</xref>, <xref ref-type="bibr" rid="B48">Wei 1979</xref>, <xref ref-type="bibr" rid="B55">Zhuang 2005</xref>, <xref ref-type="bibr" rid="B8">Fan et al. 2020</xref>). In this study, fresh specimens were collected from diseased branches of chestnut trees and identified as <italic><tp:taxon-name><tp:taxon-name-part taxon-name-part-type="genus" reg="Cytospora">Cytospora</tp:taxon-name-part> <tp:taxon-name-part taxon-name-part-type="species" reg="schulzeri">schulzeri</tp:taxon-name-part></tp:taxon-name></italic>, based on the strictly matched asexual morph (4.5–6.5 × 1–2 μm from <italic><tp:taxon-name><tp:taxon-name-part taxon-name-part-type="genus" reg="Castanea">Castanea</tp:taxon-name-part> <tp:taxon-name-part taxon-name-part-type="species" reg="mollissima">mollissima</tp:taxon-name-part></tp:taxon-name></italic> in this study vs. 4–7 × 1–1.5 μm from multiple specimens in <xref ref-type="bibr" rid="B8">Fan et al. (2020)</xref>) and phylogenic analysis (Fig. <xref ref-type="fig" rid="F2">2</xref>).</p><fig id="F7" position="float" orientation="portrait"><object-id xmlns:xlink="http://www.w3.org/1999/xlink" content-type="doi" xlink:type="simple">10.3897/mycokeys.62.47425.figure7</object-id><object-id xmlns:xlink="http://www.w3.org/1999/xlink" content-type="arpha" xlink:type="simple">64BB002E-836A-50D8-B3CD-B9C808190AA2</object-id><label>Figure 7.</label><caption><p><italic><tp:taxon-name><tp:taxon-name-part taxon-name-part-type="genus" reg="Cytospora">Cytospora</tp:taxon-name-part> <tp:taxon-name-part taxon-name-part-type="species" reg="schulzeri">schulzeri</tp:taxon-name-part></tp:taxon-name></italic> on <italic><tp:taxon-name><tp:taxon-name-part taxon-name-part-type="genus" reg="Castanea">Castanea</tp:taxon-name-part> <tp:taxon-name-part taxon-name-part-type="species" reg="mollissima">mollissima</tp:taxon-name-part></tp:taxon-name></italic> (<named-content xmlns:xlink="http://www.w3.org/1999/xlink" content-type="dwc:institutional_code" xlink:type="simple">BJFC</named-content>-S1702). <bold>A, B</bold> Habit of conidiomata on branches <bold>C</bold> transverse section of conidiomata <bold>D</bold> longitudinal section through conidiomata <bold>E</bold> conidiogenous cells attached with conidia <bold>F</bold> conidia. Scale bars: 500 μm (<bold>B–D</bold>), 10 μm (<bold>E, F</bold>).</p></caption><graphic xmlns:xlink="http://www.w3.org/1999/xlink" xlink:href="mycokeys-62-001-g007.jpg" position="float" orientation="portrait" xlink:type="simple" id="oo_371658.jpg"><uri content-type="original_file" xlink:type="simple">https://binary.pensoft.net/fig/371658</uri></graphic></fig></tp:treatment-sec><tp:treatment-sec><!--Section generated to contain objects referenced in tp:taxon-treatment.--><fig id="F2" position="float" orientation="portrait"><object-id xmlns:xlink="http://www.w3.org/1999/xlink" content-type="doi" xlink:type="simple">10.3897/mycokeys.62.47425.figure2</object-id><object-id xmlns:xlink="http://www.w3.org/1999/xlink" content-type="arpha" xlink:type="simple">AB862248-1154-5DC7-BE89-571FCD8B1BA1</object-id><label>Figure 2.</label><caption><p>Maximum parsimony phylogram of <italic><tp:taxon-name><tp:taxon-name-part taxon-name-part-type="genus" reg="Cytospora">Cytospora</tp:taxon-name-part></tp:taxon-name></italic> obtained from the combined matrix of ITS, LSU, ACT and RPB2 genes. Bootstrap value ≥ 50% for <abbrev xmlns:xlink="http://www.w3.org/1999/xlink" xlink:title="Maximum Parsimony" id="ABBRID0EIPFK" xlink:type="simple">MP</abbrev> and <abbrev xmlns:xlink="http://www.w3.org/1999/xlink" xlink:title="Maximum Likelihood" id="ABBRID0EMPFK" xlink:type="simple">ML</abbrev> analyses are presented at the first and second position. Scale bar = 200 nucleotide substitutions. The strains in the current study are in blue and ex-strains are marked with *.</p></caption><graphic xmlns:xlink="http://www.w3.org/1999/xlink" xlink:href="mycokeys-62-001-g002.jpg" position="float" orientation="portrait" xlink:type="simple" id="oo_371653.jpg"><uri content-type="original_file" xlink:type="simple">https://binary.pensoft.net/fig/371653</uri></graphic></fig></tp:treatment-sec><ref-list><ref id="B43"><mixed-citation xmlns:xlink="http://www.w3.org/1999/xlink" xlink:type="simple"><person-group><name name-style="western"><surname>Teng</surname><given-names>SC</given-names></name></person-group> (<year>1963</year>) Fungi of China. Science Press, 1–808. <ext-link xlink:type="simple" ext-link-type="doi" xlink:href="10.1136/bmj.1.5333.808">https://doi.org/10.1136/bmj.1.5333.808</ext-link></mixed-citation></ref><ref id="B42"><mixed-citation xmlns:xlink="http://www.w3.org/1999/xlink" xlink:type="simple"><person-group><name name-style="western"><surname>Tai</surname><given-names>FL</given-names></name></person-group> (<year>1979</year>) Sylloge fungorum sinicorum. Science Press, 1–1527.</mixed-citation></ref><ref id="B48"><mixed-citation xmlns:xlink="http://www.w3.org/1999/xlink" xlink:type="simple"><person-group><name name-style="western"><surname>Wei</surname><given-names>JC</given-names></name></person-group> (<year>1979</year>) Identification of Fungus Handbook. Science Press, 1–780.</mixed-citation></ref><ref id="B55"><mixed-citation xmlns:xlink="http://www.w3.org/1999/xlink" xlink:type="simple"><person-group><name name-style="western"><surname>Zhuang</surname><given-names>WY</given-names></name></person-group> (<year>2005</year>) Fungi of Northwestern China, New York, USA. Ithaca, Mycotaxon, Ltd, 1–430.</mixed-citation></ref><ref id="B8"><mixed-citation xmlns:xlink="http://www.w3.org/1999/xlink" xlink:type="simple"><person-group><name name-style="western"><surname>Fan</surname><given-names>XL</given-names></name><name name-style="western"><surname>Bezerra</surname><given-names>JDP</given-names></name><name name-style="western"><surname>Tian</surname><given-names>CM</given-names></name><name name-style="western"><surname>Crous</surname><given-names>PW</given-names></name></person-group> (<year>2020</year>) <article-title><italic><tp:taxon-name><tp:taxon-name-part taxon-name-part-type="genus">Cytospora</tp:taxon-name-part></tp:taxon-name></italic> (<tp:taxon-name><tp:taxon-name-part taxon-name-part-type="genus">Diaporthales</tp:taxon-name-part></tp:taxon-name>) in China.</article-title><source>Persoonia</source><volume>45</volume>: <fpage>1</fpage>–<lpage>45</lpage>. <ext-link xlink:type="simple" ext-link-type="doi" xlink:href="10.3767/persoonia.2020.45.01">https://doi.org/10.3767/persoonia.2020.45.01</ext-link></mixed-citation></ref></ref-list></tp:taxon-treatment>
